# Supplementary material for: Transcriptome-Wide Identification and Integrated Analysis of a UGT Gene Involved in Ginsenoside Ro Biosynthesis in Panax ginseng
Source: Plants (Basel). 2024 Feb 23;13(5):604. doi: 10.3390/plants13050604 (PMC10935288; doi:10.3390/plants13050604)
Supplement: Supplementary file 1 [file plants-13-00604-s001.zip › Table S1.xls]

## Sheet: Sheet1
Table 1. SNPs/InDels with significant effects on the content of ginsenoside Ro
UGT transcripts	Position	nucleotide mutation	Mutation type	Effect (%)	P value
comp231229_C0_seq2	770	T_G	NS (I/L)	67.1	0.0468
	1084	T_TA	ORF SHIFT	48.82	0.0442
	1140	A_T	NS (Q/L)	66.75	0.00201
comp1061495_C2_seq4	629	T_A	NS(R/C)	64.58	0.0018
	860	AT_A	ORF SHIFT	44.09	0.000226
	1398	CA_C	ORF SHIFT	61.82	0.0398
comp252645_C0_seq2	834	GT_TG	NS (V/C)	62.21	0.012
comp760291_C3_seq2	203	A_C	NS(Q/H)	35.58	0.00356
	502	TG_T	ORF SHIFT	44.5	0.030217
comp115232_C5_seq1	519	T_C	NS (N/D)	59.01	0.00286
	772	C_A	NS (V/F)	43.59	0.00358
	851	A_G	NS (N/D)	39.76	0.0424
	1088	T_C	NS (K/R)	64.16	0.0172
comp239522_C5_seq4	1635	GCTTGCATTGCATCCAGAAGTTCT_G	ORF SHIFT	58.13	0.0151
	1673	A_G	NS (Y/H)	59.95	0.00395
	1958	G_A	NS (A/T)	39.13	0.0444
	2111	C_A	NOT IN ORF	51.03	0.00176
comp58313_C4_seq2	1688	C_T	NS (V/I)	49.59	0.003352
	1905	C_A	NOT IN ORF	57.78	0.000441
	2036	C_T	NOT IN ORF	72.01	0.009131
comp435845_C2_seq0	941	G_A	NS (L/F)	42.48	0.00183
comp1365310_C0_seq2	527	T_A	NS(L/Q)	55.53	0.0308
	750	C_T	S	44.66	0.010239
	1402	C_A	NOT IN ORF	45.46	0.000797
comp57400_C1_seq3	584	C_T	NS (L/F)	49.87	0.00157
	1055	T_TTATCATCATCGCTACCGTCATTCCAAC	ORF SHIFT	54.01	0.000944
	1156	G_A	NS(A/V)	73.72	0.006199
	2473	TTG_T	ORF SHIFT	47.87	0.00047
comp688397_C1_seq2	642	G_A	NS (G/S)	63.24	0.0461
	901	T_C	NS (N/D)	53.56	0.0432
comp242070_C3_seq5	94	T_A	NOT IN ORF	58.22	0.000204
	217	A_C	NS (Q/H)	42.11	0.0084
	693	C_T	NS (E/K)	40.91	0.00419
comp34619_C5_seq5	455	GGGGGT_G	ORF SHIFT	58.04	0.003233
	632	G_A	NS (V/I)	72.44	0.00246
	1129	T_G	NS (I/M)	57.26	0.00362
	1823	C_T	NOT IN ORF	59.74	0.0249
