# Supplementary material for: Transcriptome-Wide Identification and Integrated Analysis of a UGT Gene Involved in Ginsenoside Ro Biosynthesis in Panax ginseng
Source: Plants (Basel). 2024 Feb 23;13(5):604. doi: 10.3390/plants13050604 (PMC10935288; doi:10.3390/plants13050604)
Supplement: Supplementary file 1 [file plants-13-00604-s001.zip › Table S2.xls]

## Sheet: Sheet1
Table S2. Primers used in this work
Name	application	Primer sequence (5`→3`)
28a-F	vector construction	AATGGGTCGCGGATCCATGGCCTCCTCCTCCTCA
28a-R	vector construction	GTGCGGCCGCAAGCTTTCATGCATGTTTAAGTTCAT
1300-35S-F	vector construction	GAGAACACGGGGGACGAGCTCATGGCCTCCTCCTCCTCA
1300-35S-R	vector construction	ATGCCTGCAGGTCGACTCATGCATGTTTAAGTTCAT
HR-F	hairy root screening	CAAATGCCATCATTGCGATAAAG
HR-R	hairy root screening	GTCAATAATTCGGATTTGAAGGC
qRT-F	qRT-PCR	CGAAGAGAGGACTAAAGGG
qRT-R	qRT-PCR	CGGCAAACAAAGGACAAG
