# Supplementary material for: Transcriptome-Wide Identification and Integrated Analysis of a UGT Gene Involved in Ginsenoside Ro Biosynthesis in Panax ginseng
Source: Plants (Basel). 2024 Feb 23;13(5):604. doi: 10.3390/plants13050604 (PMC10935288; doi:10.3390/plants13050604)
Supplement: Supplementary file 1 [file plants-13-00604-s001.zip › Table S3.xls]

## Sheet: Sheet1
Table S3. LC-MS conditions for the analysis of in vitro enzyme activity detection
Instrument Model	Agilent1290-6470 UHPLC-MS/MS
Liquid chromatography conditions	Chromatographic column	Agilent ZORBAX Eclipse Plus C18 (2.1×100 mm)
	Column temperature	30℃
	Mobile phase	0.1 formic acid (A), Acetonitrile (B)
	time (min)		A (%)		B (%)
	0		50		50
	6		10		90
	8		50		50
	10		50		50
	Flow rate	0.3 mL/min
	Injection volume	5 μL
Mass spectrometry conditions	Electrospray ionization source	Negative Mode
	Detection mode	Selective Ion Monitoring
	component	parent ion	transmission voltage (V)	acceleration voltage (V)	ionic charge	retention time
	oleanolic acid	455.3	190	3	negative	7.033
	calenduloside E	631.4	190	3	negative	3.373
