# Supplementary material for: Transcriptome-Wide Identification and Integrated Analysis of a UGT Gene Involved in Ginsenoside Ro Biosynthesis in Panax ginseng
Source: Plants (Basel). 2024 Feb 23;13(5):604. doi: 10.3390/plants13050604 (PMC10935288; doi:10.3390/plants13050604)
Supplement: Supplementary file 1 [file plants-13-00604-s001.zip › Table S4.xls]

## Sheet: Sheet1
Table S4. RT-PCR reaction conditions
Steps	Temperature	Time	cycle
Pre-denaturation	95 ℃	5 min
Denaturation	95 ℃	10 s	40 cycles
Annealing/Extension	60 ℃	45 s
Melting Curve Analysis
	95 ℃	15 s
	60 ℃	1 min
	95 ℃	15 s
	60 ℃	15 s
