# Supplementary material for: Transcriptome-Wide Identification and Integrated Analysis of a UGT Gene Involved in Ginsenoside Ro Biosynthesis in Panax ginseng
Source: Plants (Basel). 2024 Feb 23;13(5):604. doi: 10.3390/plants13050604 (PMC10935288; doi:10.3390/plants13050604)
Supplement: Supplementary file 1 [file plants-13-00604-s001.zip › Table S5.xls]

## Sheet: Sheet1
Table S5. LC-MS conditions for the analysis of Ginsenoside Ro content in P.ginseng hairy roots
Instrument Model	Agilent1290-6545B UHPLC-QTOF/MS
Liquid chromatography conditions	Chromatographic column	Aglient XDB-C18 (2.1×100 mm)
	Column temperature	30℃
	Mobile phase	0.1 formic acid (A), Acetonitrile (B)
	Flow rate	0.4 mL/min
	Injection volume	1 μL
	time (min)		A (%)		B (%)
	0~4.4		81		19
	4.4~6.4		81~79		19~21
	6.4~8.8		79~72		21~28
	8.8~13.6		72~69		28~31
	13.6~21.6		69~54		31~46
	21.6~23.2		54~46		46~54
	23.2~25.4		46		54
	25.4~25.8		46~5		54~95
	28.8~27		5		95
	27~27.5		5~81		95~19
	27.5~30		81		19
Mass spectrometry conditions	Electrospray ionization source	Negative Mode
	Detection mode	ESI SCAN
	Drying gas	Nitrogen
	Drying gas temperature	320℃
	Drying gas flow rate	3.0 L/min
	Nebulizer Pressure	35 psi
	Fragmentor Voltage	130 V
	component	parent ion	fragment ions	molecular formula	ionic charge	Retention Time (min)
	Ginsenoside Ro	955.5	793.45/569.39	C48H76O19	negative	16.304
