# Supplementary material for: Transcriptome-Wide Identification and Integrated Analysis of a UGT Gene Involved in Ginsenoside Ro Biosynthesis in Panax ginseng
Source: Plants (Basel). 2024 Feb 23;13(5):604. doi: 10.3390/plants13050604 (PMC10935288; doi:10.3390/plants13050604)
Supplement: Supplementary file 1 [file plants-13-00604-s001.zip › Table S6.xls]

## Sheet: Sheet1
Table S6. Informations of genome and proteins for Synteny block and phylogenetic analysis
Genome	Source		ID		Date
	Panax ginseng		GCA_020205605.1		Oct 4, 2021
	Panax japonicus		GCA_020205505.1		Oct 4, 2021
	Panax quinquefolius		GCA_020205615.1		Oct 4, 2021
	Panax stipuleanatus		GCA_020205555.1		Oct 4, 2021
	Panax notoginseng		GCA_016801055.1		Feb 4, 2021
Protein	Name		ID		Source
	BvUGT73C10		AFN26666		Barbarea vulgaris
	BvUGT73C11		AFN26667		Barbarea vulgaris
	BvUGT73C12		AFN26668		Barbarea vulgaris
	BvUGT73C13		AFN26669		Barbarea vulgaris
	BvUGT73C21		AVW82175		Barbarea vulgaris
	BvUGT73C22		AVW82178		Barbarea vulgaris
	BvUGT73C23		AVW82184		Barbarea vulgaris
	BvUGT73C25		AVW82181		Barbarea vulgaris
	BvUGT73C26		AVW82168		Barbarea vulgaris
	BvUGT73C27		AVW82172		Barbarea vulgaris
	MtUGT73F3		AAW56091		Medicago. truncatula
	MtUGT73K1		ACT34898		Medicago. truncatula
	MtUGT71G1		AAW56092		Medicago. truncatula
	GuUGAT		ANJ03631		Glycyrrhiza uralensis
	GuUGT73P12		BBN60799		Glycyrrhiza uralensis
	GuUGT73F17		AXS75258		Glycyrrhiza uralensis
	CtUGT73AE1		AJT58578		Carthamus tinctorius
	GmUGT73F4		BAM29363		Glycine max
	GmUGT73F2		BAM29362		Glycine max
	GmUGT91H4		BAI99585		Glycine max
	GmUGT73P2		BAI99584		Glycine max
	CaUGT73AH1		AUR26623		Centella asiatica
	CaUGT73AD1		ALD84259		Centella asiatica
	PzGAT1		AYA60330		Panax zingiberensis
	PzGAT2		AYA60331		Panax zingiberensis
	PzGAT3		AYA60332		Panax zingiberensis
	PjGAT1		AYA60333		Panax japonicus
	PjmUGT1		WBV74266		Panax japonicus var. major
	PjmUGT2		WBV74267		Panax japonicus var. major
	PgUGT8		NA		Panax ginseng
	PgUGT18		NA		Panax ginseng
	AsUGT91G16		QHG10987		Avena strigosa
	AsAAT1		AZQ26921		Avena strigosa
	AsTG1		QHG10988		Avena strigosa
	SvUGT74M1		ABK76266		Saponaria vaccaria
